# Supplementary material for: Nepetoidin B from Salvia plebeia R. Br. Inhibits Inflammation by Modulating the NF-κB and Nrf2/HO-1 Signaling Pathways in Macrophage Cells
Source: Antioxidants (Basel). 2021 Jul 28;10(8):1208. doi: 10.3390/antiox10081208 (PMC8388923; doi:10.3390/antiox10081208)
Supplement: Supplementary file 1 [file antioxidants-10-01208-s001.zip]

Archive with 4 entries (3 files):
- antioxidants-1316040-supplementary/
- antioxidants-1316040-supplementary/nepetoidin NMR (supple. T1).pdf
- antioxidants-1316040-supplementary/supple. F1.tif
- antioxidants-1316040-supplementary/supple. F2.tif
